# Supplementary material for: Association of Circulating Tumor Cells, Megakaryocytes and a High Immune-Inflammatory Environment in Metastatic Breast Cancer
Source: Cancers (Basel). 2023 Jun 28;15(13):3397. doi: 10.3390/cancers15133397 (PMC10340574; doi:10.3390/cancers15133397)
Supplement: Supplementary file 1 [file cancers-15-03397-s001.zip]

Archive with 1 entries (1 files):
- cancers-2296517-supplementary.pdf
